# Supplementary material for: The Potential of Immunotherapy for SMARCA4-Deficient Undifferentiated Uterine Sarcoma (SDUS)
Source: Biomolecules. 2024 Aug 11;14(8):987. doi: 10.3390/biom14080987 (PMC11352696; doi:10.3390/biom14080987)
Supplement: Supplementary file 1 [file biomolecules-14-00987-s001.zip]

Archive with 1 entries (1 files):
- biomolecules-3124727-supplementary.pdf
